# Supplementary material for: A Comparison of Hemostatic Activities of Zeolite-Based Formulary Finishes on Cotton Dressings
Source: J Funct Biomater. 2023 May 4;14(5):255. doi: 10.3390/jfb14050255 (PMC10219473; doi:10.3390/jfb14050255)
Supplement: Supplementary file 1 [file jfb-14-00255-s001.zip]

Archive with 1 entries (1 files):
- jfb-2226151-SI.pdf
